# Supplementary material for: Genetically mimicked effects of thyroid dysfunction on diabetic retinopathy risk: a 2-sample univariable and multivariable Mendelian randomization study
Source: Front Endocrinol (Lausanne). 2024 Oct 21;15:1374254. doi: 10.3389/fendo.2024.1374254 (PMC11532173; doi:10.3389/fendo.2024.1374254)
Supplement: Supplementary file 3 [file Table1.xlsx]

## Sheet: Supplementary Table 1
Supplementary Table 1:Association of genetic variants of TOS with DBR in present MR study.
						TOS					DBR
SNP	EA	OA	R2	F	mr_keep	pval.exposure	se.exposure	beta.exposure	samplesize.exposure	mr_keep.exposure	pval.outcome	se.outcome	beta.outcome	samplesize.outcome	mr_keep.outcome	Steiger_dir
rs10799824	G	A	0.00773086	2926.16	TRUE	2.27e-16	0.0230916	0.189509	375580	TRUE	0.228647	0.0391545	0.0471361	300010	TRUE	TRUE
rs10948107	G	A	0.00440819	1662.95	TRUE	1.68e-09	0.019358	0.11665	375580	TRUE	0.272646	0.0321181	0.0352332	300010	TRUE	TRUE
rs114322847	C	T	0.00510207	1926.05	TRUE	2.52e-12	0.048025	0.336274	375580	TRUE	0.365756	0.0839532	0.0759317	300010	TRUE	TRUE
rs11571297	T	C	0.0112212	4262.27	TRUE	8.99e-21	0.016579	-0.154968	375580	TRUE	0.00482214	0.0266614	-0.0751499	300010	TRUE	TRUE
rs116909374	C	T	0.0036766	1385.95	TRUE	9.87e-09	0.0431739	0.247515	375580	TRUE	0.6316	0.0748735	-0.0359	300010	TRUE	TRUE
rs11757680	C	T	0.00621521	2348.9	TRUE	1.93e-13	0.0280629	0.20637	375580	TRUE	0.151523	0.0474008	0.0679809	300010	TRUE	TRUE
rs12042240	A	G	0.00766519	2901.11	TRUE	1.93e-14	0.0174163	-0.13332	375580	TRUE	0.782361	0.0277037	0.00765295	300010	TRUE	TRUE
rs12190030	C	T	0.00425794	1606.02	TRUE	1.12e-08	0.0192041	-0.10967	375580	TRUE	0.876207	0.0305942	0.00476593	300010	TRUE	TRUE
rs13098877	C	T	0.00474897	1792.12	TRUE	9.08e-10	0.0159248	0.0975372	375580	TRUE	0.0839228	0.0257869	0.0445692	300010	TRUE	TRUE
rs149465829	C	T	0.00861736	3264.62	TRUE	3.5e-19	0.032418	0.290194	375580	TRUE	0.00393269	0.054126	0.156073	300010	TRUE	TRUE
rs17767904	G	A	0.0109832	4170.86	TRUE	3.33e-21	0.0169451	0.160162	375580	TRUE	0.536218	0.0280233	0.0173336	300010	TRUE	TRUE
rs1861628	A	G	0.00692949	2620.72	TRUE	7.2e-14	0.0162422	-0.12156	375580	TRUE	0.752794	0.026589	0.00837444	300010	TRUE	TRUE
rs1985791	G	T	0.00647748	2448.66	TRUE	4.04e-12	0.0164782	-0.114291	375580	TRUE	0.554008	0.0268464	-0.0158868	300010	TRUE	TRUE
rs2046045	T	G	0.0100703	3820.67	TRUE	6.04e-19	0.0162075	-0.144106	375580	TRUE	0.705794	0.0261528	-0.00987297	300010	TRUE	TRUE
rs2453730	A	G	0.00389538	1468.74	TRUE	1.58e-08	0.0190941	0.107922	375580	TRUE	0.902152	0.0314382	-0.00386512	300010	TRUE	TRUE
rs2466074	C	T	0.00669678	2532.12	TRUE	5.82e-13	0.0162946	-0.117398	375580	TRUE	0.903106	0.0262318	-0.00319344	300010	TRUE	TRUE
rs2495994	G	C	0.00506364	1911.47	TRUE	2.01e-10	0.0168759	-0.107337	375580	TRUE	0.0140527	0.0275708	-0.0677115	300010	TRUE	TRUE
rs2524106	G	A	0.0110172	4183.92	TRUE	2.38e-19	0.0223537	-0.201053	375580	TRUE	0.982561	0.0347264	-0.000759077	300010	TRUE	TRUE
rs2636319	C	A	0.0037834	1426.36	TRUE	4.07e-08	0.0161413	-0.0885799	375580	TRUE	0.501281	0.0262991	-0.0176856	300010	TRUE	TRUE
rs28709909	T	G	0.00835329	3163.74	TRUE	5.85e-15	0.0215638	-0.168351	375580	TRUE	0.010012	0.0336926	-0.0867725	300010	TRUE	TRUE
rs2928167	A	G	0.00558331	2108.74	TRUE	1.11e-11	0.019439	0.132025	375580	TRUE	0.965572	0.0321877	0.00138929	300010	TRUE	TRUE
rs334702	T	C	0.00359131	1353.68	TRUE	7.06e-09	0.0500391	-0.289701	375580	TRUE	0.769118	0.08741	0.0256573	300010	TRUE	TRUE
rs35506178	C	T	0.00828113	3136.18	TRUE	7.48e-18	0.0264474	0.227641	375580	TRUE	0.114523	0.0455457	0.0718795	300010	TRUE	TRUE
rs4338740	T	C	0.0164277	6272.95	TRUE	1.51e-31	0.0167132	0.1953	375580	TRUE	0.952701	0.0278051	-0.00164925	300010	TRUE	TRUE
rs437021	C	T	0.00385769	1454.47	TRUE	3.27e-08	0.0158971	-0.0878542	375580	TRUE	0.625805	0.0257841	0.0125733	300010	TRUE	TRUE
rs59381142	G	A	0.00418012	1576.55	TRUE	4.46e-09	0.0200007	0.117328	375580	TRUE	0.0497267	0.0329358	0.0646301	300010	TRUE	TRUE
rs6065926	A	G	0.0061688	2331.24	TRUE	6.91e-12	0.0181901	0.124774	375580	TRUE	0.522109	0.0290045	-0.0185657	300010	TRUE	TRUE
rs61734579	A	C	0.00512886	1936.22	TRUE	5.85e-09	0.0451147	-0.262619	375580	TRUE	0.480737	0.0673034	0.0474568	300010	TRUE	TRUE
rs675763	A	G	0.00629924	2380.85	TRUE	2.47e-12	0.0163386	0.114454	375580	TRUE	0.515065	0.0263478	-0.0171517	300010	TRUE	TRUE
rs77122798	G	A	0.00638303	2412.73	TRUE	6.58e-15	0.0435556	0.339399	375580	TRUE	0.00835064	0.0732942	0.193317	300010	TRUE	TRUE
rs7746336	C	G	0.00662909	2506.36	TRUE	2.6e-11	0.0372845	-0.248593	375580	TRUE	0.946359	0.0579994	-0.0039022	300010	TRUE	TRUE
rs937033	A	C	0.00736626	2787.14	TRUE	7.33e-16	0.0266197	0.214685	375580	TRUE	0.00378207	0.0439117	0.127159	300010	TRUE	TRUE

## Sheet: MR results（1）
					MR(TOS_DBR)	Exposures	Outcomes	Method	NSNP	OR	95%CI	P value	Cochrane’s Q		MR–Egger test
													Q	p-value	Intercept	p-value
						TOS	DBR	MR Egger	32	1.3853	1.06-1.82	0.0255103	40.1777	0.101468	-0.0233867	0.266261
								Weighted median	32	1.08545	0.96-1.22	0.177665
								Inverse variance weighted	32	1.19412	1.09-1.31	9.1714e-05	41.8964	0.0915808
								Simple mode	32	0.96821	0.76-1.24	0.796574
								Weighted mode	32	0.994487	0.81-1.23	0.95901

## Sheet: MR results sum（1）
								TOS	DBR				noutliers
									NSNP	OR	95%CI	P value
								Method
								MR-PRESSO(Global Test)				<0.00083
								MR-PRESSO(Distortion Test)				0.610833
								Removed outliersI					1
								MR Egger	39	1.51416	1.17-1.96	0.00335402
								Weighted median	39	1.10132	0.98-1.24	0.0999048
								Inverse variance weighted	39	1.22276	1.11-1.35	6.28072e-05
								Simple mode	39	0.959112	0.72-1.27	0.77362
								Weighted mode	39	0.971261	0.75-1.26	0.828503
								MR Egger Intercept				0.0903443
								Cochrane’s Q(IVW)				2.9991e-05
								Cochrane’s Q(MR Egger)				0.000121334
								MR-PRESSO(Global Test)				<0.000833
								MR-PRESSO(Distortion Test)				NA
								Removed outliersII					7
								MR Egger	32	1.3853	1.06-1.82	0.0255103
								Weighted median	32	1.08545	0.96-1.22	0.177665
								Inverse variance weighted	32	1.19412	1.09-1.31	9.1714e-05
								Simple mode	32	0.96821	0.76-1.24	0.796574
								Weighted mode	32	0.994487	0.81-1.23	0.95901
								MR Egger Intercept				0.266261
								Cochrane’s Q(IVW)				0.09
								Cochrane’s Q(MR Egger)				0.1
								IIndicates model with MR-PRESSO outliers removed. The outlier includes rs2160215.
								IIIndicates model with MR-Radial outliers removed. These outliers include rs146542010, rs12198492, rs185466530, rs1893592, rs4804413, rs4926554, rs12284404.
								Abbreviations: TOS, Thyrotoxicosis; DBR, Background diabetic retinopathy; SNP, single-nucleotide polymorphism; OR, Odd Ratio; 95% CI: 95% confidence interval.

## Sheet: Supplementary Table 2
Supplementary Table 2:Association of genetic variants of TOS with DR in present MR study.
						TOS					DR
SNP	EA	OA	R2	F	mr_keep	pval.exposure	se.exposure	beta.exposure	samplesize.exposure	mr_keep.exposure	pval.outcome	se.outcome	beta.outcome	samplesize.outcome	mr_keep.outcome	Steiger_dir
rs10799824	G	A	0.00773086	2926.16	TRUE	2.27e-16	0.0230916	0.189509	375580	TRUE	0.542627	0.0217491	0.0132418	319046	TRUE	TRUE
rs10948107	G	A	0.00440819	1662.95	TRUE	1.68e-09	0.019358	0.11665	375580	TRUE	0.505193	0.0178887	0.01192	319046	TRUE	TRUE
rs114322847	C	T	0.00510207	1926.05	TRUE	2.52e-12	0.048025	0.336274	375580	TRUE	0.22341	0.0469273	0.0571344	319046	TRUE	TRUE
rs116909374	C	T	0.0036766	1385.95	TRUE	9.87e-09	0.0431739	0.247515	375580	TRUE	0.810248	0.0417578	-0.0100263	319046	TRUE	TRUE
rs11757680	C	T	0.00621521	2348.9	TRUE	1.93e-13	0.0280629	0.20637	375580	TRUE	0.00536883	0.0259704	0.0723023	319046	TRUE	TRUE
rs12042240	A	G	0.00766519	2901.11	TRUE	1.93e-14	0.0174163	-0.13332	375580	TRUE	0.614083	0.0154914	-0.00781158	319046	TRUE	TRUE
rs12190030	C	T	0.00425794	1606.02	TRUE	1.12e-08	0.0192041	-0.10967	375580	TRUE	0.913595	0.0169943	0.00184396	319046	TRUE	TRUE
rs13098877	C	T	0.00474897	1792.12	TRUE	9.08e-10	0.0159248	0.0975372	375580	TRUE	0.0629434	0.0143857	0.0267516	319046	TRUE	TRUE
rs1861628	A	G	0.00692949	2620.72	TRUE	7.2e-14	0.0162422	-0.12156	375580	TRUE	0.898001	0.0148146	0.00189904	319046	TRUE	TRUE
rs1985791	G	T	0.00647748	2448.66	TRUE	4.04e-12	0.0164782	-0.114291	375580	TRUE	0.0640369	0.0148288	-0.0274618	319046	TRUE	TRUE
rs2046045	T	G	0.0100703	3820.67	TRUE	6.04e-19	0.0162075	-0.144106	375580	TRUE	0.232539	0.0145844	-0.0174116	319046	TRUE	TRUE
rs2453730	A	G	0.00389538	1468.74	TRUE	1.58e-08	0.0190941	0.107922	375580	TRUE	0.227298	0.0175605	-0.0212017	319046	TRUE	TRUE
rs2524106	G	A	0.0110172	4183.92	TRUE	2.38e-19	0.0223537	-0.201053	375580	TRUE	0.474609	0.0193277	0.0138193	319046	TRUE	TRUE
rs2636319	C	A	0.0037834	1426.36	TRUE	4.07e-08	0.0161413	-0.0885799	375580	TRUE	0.764761	0.0146424	0.0043815	319046	TRUE	TRUE
rs28709909	T	G	0.00835329	3163.74	TRUE	5.85e-15	0.0215638	-0.168351	375580	TRUE	0.0348522	0.018855	-0.0397853	319046	TRUE	TRUE
rs2928167	A	G	0.00558331	2108.74	TRUE	1.11e-11	0.019439	0.132025	375580	TRUE	0.787952	0.0179501	0.00482807	319046	TRUE	TRUE
rs334702	T	C	0.00359131	1353.68	TRUE	7.06e-09	0.0500391	-0.289701	375580	TRUE	0.687019	0.0490617	-0.0197671	319046	TRUE	TRUE
rs35506178	C	T	0.00828113	3136.18	TRUE	7.48e-18	0.0264474	0.227641	375580	TRUE	0.288803	0.0253218	0.0268601	319046	TRUE	TRUE
rs437021	C	T	0.00385769	1454.47	TRUE	3.27e-08	0.0158971	-0.0878542	375580	TRUE	0.571083	0.0143693	0.00813961	319046	TRUE	TRUE
rs4926554	A	G	0.00812909	3078.13	TRUE	1.24e-13	0.0349541	-0.259096	375580	TRUE	0.64736	0.0294396	0.0134667	319046	TRUE	TRUE
rs59381142	G	A	0.00418012	1576.55	TRUE	4.46e-09	0.0200007	0.117328	375580	TRUE	0.00783538	0.0182855	0.0486226	319046	TRUE	TRUE
rs6065926	A	G	0.0061688	2331.24	TRUE	6.91e-12	0.0181901	0.124774	375580	TRUE	0.749026	0.0161341	-0.00516168	319046	TRUE	TRUE
rs61734579	A	C	0.00512886	1936.22	TRUE	5.85e-09	0.0451147	-0.262619	375580	TRUE	0.623891	0.0376473	0.01846	319046	TRUE	TRUE
rs675763	A	G	0.00629924	2380.85	TRUE	2.47e-12	0.0163386	0.114454	375580	TRUE	0.849493	0.0146527	-0.00278058	319046	TRUE	TRUE
rs77122798	G	A	0.00638303	2412.73	TRUE	6.58e-15	0.0435556	0.339399	375580	TRUE	0.0263299	0.0433633	0.0963235	319046	TRUE	TRUE
rs7746336	C	G	0.00662909	2506.36	TRUE	2.6e-11	0.0372845	-0.248593	375580	TRUE	0.299349	0.0312724	-0.0324554	319046	TRUE	TRUE
rs937033	A	C	0.00736626	2787.14	TRUE	7.33e-16	0.0266197	0.214685	375580	TRUE	0.00353696	0.0249857	0.072877	319046	TRUE	TRUE

## Sheet: MR result（2）
				MR(TOS_DR)	Exposures	Outcomes	Method	NSNP	OR	95%CI	P value	Cochrane’s Q		MR–Egger test
												Q	p-value	Intercept	p-value
					TOS	DR	MR Egger	27	1.18509	1.00-1.40	0.0546903	33.9352	0.1093	-0.0121255	0.339023
							Weighted median	27	1.07146	1.00-1.15	0.0531795
							Inverse variance weighted	27	1.09717	1.04-1.16	0.00138981	35.2249	0.10687
							Simple mode	27	0.990933	0.84-1.17	0.916495
							Weighted mode	27	0.999107	0.86-1.16	0.990597

## Sheet: MR result sum（2）
		TOS	DR				noutliers
			NSNP	OR	95%CI	P value
		Method
		MR-PRESSO(Global Test)				<0.00083
		MR-PRESSO(Distortion Test)				0.610833
		Removed outliersI					1
		MR Egger	39	1.27525	1.08-1.51	0.00733135
		Weighted median	39	1.07193	1.00-1.15	0.0520311
		Inverse variance weighted	39	1.12151	1.05-1.19	0.000393232
		Simple mode	39	0.974839	0.80-1.18	0.797579
		Weighted mode	39	0.955458	0.82-1.11	0.553426
		MR Egger Intercept				0.115063
		Cochrane’s Q(IVW)				4.9583e-09
		Cochrane’s Q(MR Egger)				3.35888e-08
		MR-PRESSO(Global Test)				<0.00083
		MR-PRESSO(Distortion Test)				NA
		Removed outliersII					12
		MR Egger	27	1.18509	1.00-1.40	0.0546903
		Weighted median	27	1.07146	1.00-1.15	0.0531795
		Inverse variance weighted	27	1.09717	1.04-1.16	0.00138981
		Simple mode	27	0.990933	0.84-1.17	0.916495
		Weighted mode	27	0.999107	0.86-1.16	0.990597
		MR Egger Intercept				0.339023
		Cochrane’s Q(IVW)				0.10687
		Cochrane’s Q(MR Egger)				0.1093
		IIndicates model with MR-PRESSO outliers removed. The outlier include rs2160215.
		IIIndicates model with MR-Radial outliers removed. These outliers include rs146542010, rs11571297, rs149465829, rs185466530, rs12198492, rs2495994, rs1893592, rs4804413, rs2466074, rs17767904, rs12284404, rs4338740.
		Abbreviations: TOS, Thyrotoxicosis; DR, Diabetic retinopathy; SNP, single-nucleotide polymorphism; OR, Odd Ratio; 95% CI: 95% confidence interval.

## Sheet: Supplementary Table 3
Supplementary Table 3:Association of genetic variants of TOS with NPDR in present MR study.
						TOS					NPDR
SNP	EA	OA	R2	F	mr_keep	pval.exposure	se.exposure	beta.exposure	samplesize.exposure	mr_keep.exposure	pval.outcome	se.outcome	beta.outcome	samplesize.outcome	mr_keep.outcome	Steiger_dir
rs10799824	G	A	0.00773086	2926.16	TRUE	2.27e-16	0.0230916	0.189509	375580	TRUE	0.884482	0.083504	0.0121323	297584	TRUE	TRUE
rs10948107	G	A	0.00440819	1662.95	TRUE	1.68e-09	0.019358	0.11665	375580	TRUE	0.8711	0.0686161	-0.0111338	297584	TRUE	TRUE
rs114322847	C	T	0.00510207	1926.05	TRUE	2.52e-12	0.048025	0.336274	375580	TRUE	0.343016	0.181337	0.171947	297584	TRUE	TRUE
rs11571297	T	C	0.0112212	4262.27	TRUE	8.99e-21	0.016579	-0.154968	375580	TRUE	0.297984	0.0565614	-0.0588672	297584	TRUE	TRUE
rs116909374	C	T	0.0036766	1385.95	TRUE	9.87e-09	0.0431739	0.247515	375580	TRUE	0.237522	0.157204	-0.18569	297584	TRUE	TRUE
rs11757680	C	T	0.00621521	2348.9	TRUE	1.93e-13	0.0280629	0.20637	375580	TRUE	0.412727	0.101085	-0.0827993	297584	TRUE	TRUE
rs12042240	A	G	0.00766519	2901.11	TRUE	1.93e-14	0.0174163	-0.13332	375580	TRUE	0.993161	0.0591122	-0.000506672	297584	TRUE	TRUE
rs12190030	C	T	0.00425794	1606.02	TRUE	1.12e-08	0.0192041	-0.10967	375580	TRUE	0.189011	0.0649976	0.0853749	297584	TRUE	TRUE
rs12284404	G	A	0.0159788	6098.72	TRUE	7.05e-31	0.0168192	0.194329	375580	TRUE	0.281416	0.059514	0.0641051	297584	TRUE	TRUE
rs13098877	C	T	0.00474897	1792.12	FALSE	9.08e-10	0.0159248	0.0975372	375580	TRUE	0.59168	0.0548375	0.029415	297584	TRUE	TRUE
rs149465829	C	T	0.00861736	3264.62	TRUE	3.5e-19	0.032418	0.290194	375580	TRUE	0.00793761	0.108649	0.288432	297584	TRUE	TRUE
rs17767904	G	A	0.0109832	4170.86	TRUE	3.33e-21	0.0169451	0.160162	375580	TRUE	0.714821	0.0597131	0.0218186	297584	TRUE	TRUE
rs185466530	C	G	0.00940301	3565.09	TRUE	5.01e-18	0.0664005	0.574571	375580	TRUE	0.0402393	0.302705	0.620934	297584	TRUE	TRUE
rs1861628	A	G	0.00692949	2620.72	TRUE	7.2e-14	0.0162422	-0.12156	375580	TRUE	0.807344	0.056566	0.0137938	297584	TRUE	TRUE
rs1893592	A	C	0.00421845	1591.07	TRUE	1.25e-08	0.0173531	-0.0987886	375580	TRUE	0.349115	0.0589264	-0.0551733	297584	TRUE	TRUE
rs1985791	G	T	0.00647748	2448.66	TRUE	4.04e-12	0.0164782	-0.114291	375580	TRUE	0.273098	0.0563374	0.0617433	297584	TRUE	TRUE
rs2046045	T	G	0.0100703	3820.67	TRUE	6.04e-19	0.0162075	-0.144106	375580	TRUE	0.0318456	0.0555105	-0.119144	297584	TRUE	TRUE
rs2160215	T	C	0.0209511	8037.15	TRUE	3.63e-40	0.0169061	0.22428	375580	TRUE	0.537959	0.0602087	0.0370826	297584	TRUE	TRUE
rs2453730	A	G	0.00389538	1468.74	TRUE	1.58e-08	0.0190941	0.107922	375580	TRUE	0.97751	0.0670019	-0.00188881	297584	TRUE	TRUE
rs2466074	C	T	0.00669678	2532.12	TRUE	5.82e-13	0.0162946	-0.117398	375580	TRUE	0.3411	0.0558526	0.0531714	297584	TRUE	TRUE
rs2495994	G	C	0.00506364	1911.47	TRUE	2.01e-10	0.0168759	-0.107337	375580	TRUE	0.0616794	0.0588	-0.109873	297584	TRUE	TRUE
rs2524106	G	A	0.0110172	4183.92	TRUE	2.38e-19	0.0223537	-0.201053	375580	TRUE	0.444269	0.0742821	-0.0568262	297584	TRUE	TRUE
rs2636319	C	A	0.0037834	1426.36	TRUE	4.07e-08	0.0161413	-0.0885799	375580	TRUE	0.399058	0.0559877	-0.0472147	297584	TRUE	TRUE
rs28709909	T	G	0.00835329	3163.74	TRUE	5.85e-15	0.0215638	-0.168351	375580	TRUE	0.630851	0.0716076	0.0344095	297584	TRUE	TRUE
rs2928167	A	G	0.00558331	2108.74	TRUE	1.11e-11	0.019439	0.132025	375580	TRUE	0.540782	0.0681575	0.0416872	297584	TRUE	TRUE
rs334702	T	C	0.00359131	1353.68	TRUE	7.06e-09	0.0500391	-0.289701	375580	TRUE	0.936088	0.190177	0.0152499	297584	TRUE	TRUE
rs35506178	C	T	0.00828113	3136.18	TRUE	7.48e-18	0.0264474	0.227641	375580	TRUE	0.0900679	0.096543	0.163644	297584	TRUE	TRUE
rs4338740	T	C	0.0164277	6272.95	TRUE	1.51e-31	0.0167132	0.1953	375580	TRUE	0.307518	0.0591472	0.0603564	297584	TRUE	TRUE
rs437021	C	T	0.00385769	1454.47	TRUE	3.27e-08	0.0158971	-0.0878542	375580	TRUE	0.696567	0.054799	0.0213694	297584	TRUE	TRUE
rs4804413	C	T	0.00513242	1937.57	TRUE	2.48e-10	0.0163593	-0.103527	375580	TRUE	0.59464	0.0560725	0.0298375	297584	TRUE	TRUE
rs4926554	A	G	0.00812909	3078.13	TRUE	1.24e-13	0.0349541	-0.259096	375580	TRUE	0.217425	0.110597	0.136411	297584	TRUE	TRUE
rs59381142	G	A	0.00418012	1576.55	TRUE	4.46e-09	0.0200007	0.117328	375580	TRUE	0.394278	0.0706288	0.0601675	297584	TRUE	TRUE
rs6065926	A	G	0.0061688	2331.24	TRUE	6.91e-12	0.0181901	0.124774	375580	TRUE	0.638996	0.0617895	-0.0289857	297584	TRUE	TRUE
rs61734579	A	C	0.00512886	1936.22	TRUE	5.85e-09	0.0451147	-0.262619	375580	TRUE	0.454868	0.143099	0.106942	297584	TRUE	TRUE
rs675763	A	G	0.00629924	2380.85	TRUE	2.47e-12	0.0163386	0.114454	375580	TRUE	0.881252	0.0559486	-0.00835774	297584	TRUE	TRUE
rs77122798	G	A	0.00638303	2412.73	TRUE	6.58e-15	0.0435556	0.339399	375580	TRUE	0.20189	0.163917	0.209189	297584	TRUE	TRUE
rs7746336	C	G	0.00662909	2506.36	TRUE	2.6e-11	0.0372845	-0.248593	375580	TRUE	0.879042	0.125178	0.0190502	297584	TRUE	TRUE

## Sheet: MR result（3）
		MR(TOS_NPDR)	Exposures	Outcomes	Method	NSNP	OR	95%CI	P value	Cochrane’s Q		MR–Egger test
										Q	p-value	Intercept	p-value
			TOS	NPDR	MR Egger	37	1.58455	1.04-2.42	0.039581	33.8242	0.524772	-0.0471281	0.161013
					Weighted median	37	1.20266	0.96-1.50	0.0932903
					Inverse variance weighted	37	1.18658	1.03-1.37	0.0217897	35.8748	0.474517
					Simple mode	37	0.950006	0.60-1.50	0.812013
					Weighted mode	37	1.24681	0.88-1.77	0.22593

## Sheet: MR result sum（3）
			TOS	NPDR				noutliers
				NSNP	OR	95%CI	P value
			Method
			MR-PRESSO(Global Test)				<0.00083
			MR-PRESSO(Distortion Test)				0.19
			Removed outliersI					1
			MR Egger	42	2.19218	1.44-3.34	0.000750102
			Weighted median	42	1.35395	1.10-1.66	0.00352645
			Inverse variance weighted	42	1.3378	1.13-1.58	0.000761475
			Simple mode	42	0.990531	0.59-1.66	0.97129
			Weighted mode	42	1.22792	0.78-1.93	0.376691
			MR Egger Intercept				0.0173699
			Cochrane’s Q(IVW)				0.0051856
			Cochrane’s Q(MR Egger)				0.0276787
			MR-PRESSO(Global Test)				0.0025
			MR-PRESSO(Distortion Test)				NA
			Removed outliersII					5
			MR Egger	37	1.58455	1.04-2.42	0.039581
			Weighted median	37	1.20266	0.96-1.50	0.0932903
			Inverse variance weighted	37	1.18658	1.03-1.37	0.0217897
			Simple mode	37	0.950006	0.60-1.50	0.812013
			Weighted mode	37	1.24681	0.88-1.77	0.22593
			MR Egger Intercept				0.161013
			Cochrane’s Q(IVW)				0.474517
			Cochrane’s Q(MR Egger)				0.524772
			IIndicates model with MR-PRESSO outliers removed. These outliers include rs3819714, rs707958.
			IIIndicates model with MR-Radial outliers removed. These outliers include rs146542010, rs28360634, rs12198492, rs937033, rs28633917.
			Abbreviations: TOS, Thyrotoxicosis; NPDR, Non-proliferative Diabetic retinopathy; SNP, single-nucleotide polymorphism; OR, Odd Ratio; 95% CI: 95% confidence interval.

## Sheet: Supplementary Table 4
Supplementary Table 4:Association of genetic variants of TOS with PDR in present MR study.
						TOS					PDR
SNP	EA	OA	R2	F	mr_keep	pval.exposure	se.exposure	beta.exposure	samplesize.exposure	mr_keep.exposure	pval.outcome	se.outcome	beta.outcome	samplesize.outcome	mr_keep.outcome	Steiger_dir
rs10799824	G	A	0.00773086	2926.16	TRUE	2.27e-16	0.0230916	0.189509	375580	TRUE	0.412929	0.0224205	0.0183568	372092	TRUE	TRUE
rs10948107	G	A	0.00440819	1662.95	TRUE	1.68e-09	0.019358	0.11665	375580	TRUE	0.190956	0.0184338	0.0241069	372093	TRUE	TRUE
rs114322847	C	T	0.00510207	1926.05	TRUE	2.52e-12	0.048025	0.336274	375580	TRUE	0.0958804	0.0488775	0.081389	372094	TRUE	TRUE
rs11571297	T	C	0.0112212	4262.27	TRUE	8.99e-21	0.016579	-0.154968	375580	TRUE	0.0344556	0.0152546	-0.0322588	372095	TRUE	TRUE
rs116909374	C	T	0.0036766	1385.95	TRUE	9.87e-09	0.0431739	0.247515	375580	TRUE	0.24566	0.0430572	0.0499874	372096	TRUE	TRUE
rs11757680	C	T	0.00621521	2348.9	TRUE	1.93e-13	0.0280629	0.20637	375580	TRUE	0.465668	0.0274359	0.0200157	372097	TRUE	TRUE
rs12042240	A	G	0.00766519	2901.11	TRUE	1.93e-14	0.0174163	-0.13332	375580	TRUE	0.626905	0.0159307	0.00774369	372098	TRUE	TRUE
rs12190030	C	T	0.00425794	1606.02	TRUE	1.12e-08	0.0192041	-0.10967	375580	TRUE	0.527085	0.0175268	-0.011085	372099	TRUE	TRUE
rs12284404	G	A	0.0159788	6098.72	TRUE	7.05e-31	0.0168192	0.194329	375580	TRUE	0.891856	0.0160331	-0.00217981	372100	TRUE	TRUE
rs13098877	C	T	0.00474897	1792.12	TRUE	9.08e-10	0.0159248	0.0975372	375580	TRUE	0.335439	0.0147945	0.0142503	372101	TRUE	TRUE
rs17767904	G	A	0.0109832	4170.86	TRUE	3.33e-21	0.0169451	0.160162	375580	TRUE	0.802625	0.0160539	0.0040127	372102	TRUE	TRUE
rs185466530	C	G	0.00940301	3565.09	TRUE	5.01e-18	0.0664005	0.574571	375580	TRUE	0.0200346	0.0723832	0.168342	372103	TRUE	TRUE
rs1893592	A	C	0.00421845	1591.07	TRUE	1.25e-08	0.0173531	-0.0987886	375580	TRUE	0.0264704	0.0159215	-0.0353336	372104	TRUE	TRUE
rs1985791	G	T	0.00647748	2448.66	TRUE	4.04e-12	0.0164782	-0.114291	375580	TRUE	0.625053	0.0152807	-0.00746767	372105	TRUE	TRUE
rs2046045	T	G	0.0100703	3820.67	TRUE	6.04e-19	0.0162075	-0.144106	375580	TRUE	0.0705164	0.014996	-0.0271215	372106	TRUE	TRUE
rs2453730	A	G	0.00389538	1468.74	TRUE	1.58e-08	0.0190941	0.107922	375580	TRUE	0.176219	0.0180736	0.0244443	372107	TRUE	TRUE
rs2466074	C	T	0.00669678	2532.12	TRUE	5.82e-13	0.0162946	-0.117398	375580	TRUE	0.208615	0.0150624	0.0189393	372108	TRUE	TRUE
rs2495994	G	C	0.00506364	1911.47	TRUE	2.01e-10	0.0168759	-0.107337	375580	TRUE	0.220159	0.0158513	-0.0194354	372109	TRUE	TRUE
rs2636319	C	A	0.0037834	1426.36	TRUE	4.07e-08	0.0161413	-0.0885799	375580	TRUE	0.826338	0.015082	0.003309	372110	TRUE	TRUE
rs28709909	T	G	0.00835329	3163.74	TRUE	5.85e-15	0.0215638	-0.168351	375580	TRUE	0.813573	0.0193439	-0.00456165	372111	TRUE	TRUE
rs2928167	A	G	0.00558331	2108.74	TRUE	1.11e-11	0.019439	0.132025	375580	TRUE	0.726268	0.0184778	-0.00646898	372112	TRUE	TRUE
rs334702	T	C	0.00359131	1353.68	TRUE	7.06e-09	0.0500391	-0.289701	375580	TRUE	0.19699	0.0507662	-0.0654973	372113	TRUE	TRUE
rs35506178	C	T	0.00828113	3136.18	TRUE	7.48e-18	0.0264474	0.227641	375580	TRUE	0.280947	0.0261335	0.028177	372114	TRUE	TRUE
rs4338740	T	C	0.0164277	6272.95	TRUE	1.51e-31	0.0167132	0.1953	375580	TRUE	0.65527	0.0159334	0.00711352	372115	TRUE	TRUE
rs437021	C	T	0.00385769	1454.47	TRUE	3.27e-08	0.0158971	-0.0878542	375580	TRUE	0.808689	0.0147728	-0.00357675	372116	TRUE	TRUE
rs4926554	A	G	0.00812909	3078.13	TRUE	1.24e-13	0.0349541	-0.259096	375580	TRUE	0.855257	0.0302257	-0.00551364	372117	TRUE	TRUE
rs59381142	G	A	0.00418012	1576.55	TRUE	4.46e-09	0.0200007	0.117328	375580	TRUE	0.037246	0.0190288	0.039638	372118	TRUE	TRUE
rs6065926	A	G	0.0061688	2331.24	TRUE	6.91e-12	0.0181901	0.124774	375580	TRUE	0.716803	0.0166195	0.00602845	372119	TRUE	TRUE
rs61734579	A	C	0.00512886	1936.22	TRUE	5.85e-09	0.0451147	-0.262619	375580	TRUE	0.771086	0.0386822	-0.0112547	372120	TRUE	TRUE
rs675763	A	G	0.00629924	2380.85	TRUE	2.47e-12	0.0163386	0.114454	375580	TRUE	0.0684069	0.0150878	0.0274947	372121	TRUE	TRUE
rs77122798	G	A	0.00638303	2412.73	TRUE	6.58e-15	0.0435556	0.339399	375580	TRUE	0.308029	0.0446478	0.0455124	372122	TRUE	TRUE
rs7746336	C	G	0.00662909	2506.36	TRUE	2.6e-11	0.0372845	-0.248593	375580	TRUE	0.69807	0.0323448	0.0125474	372123	TRUE	TRUE

[truncated: 33 more sheets: MR result(4), MR result sum(4), Supplementary Table 5, MR result(5), MR result sum(5), Supplementary Table 6, MR result(6), MR result sum(6), Supplementary Table 7, MR result(7), MR result sum(7), Supplementary Table 8, MR result(8), MR result sum(8), Supplementary Table 9, MR result(9), MR result sum(9), Supplementary Table 10, MR result(10), MR result sum(10) …]
